# Supplementary material for: West Nile Virus Lineage 1 in Italy: Newly Introduced or a Re-Occurrence of a Previously Circulating Strain?
Source: Viruses. 2021 Dec 30;14(1):64. doi: 10.3390/v14010064 (PMC8780300; doi:10.3390/v14010064)
Supplement: Supplementary file 1 [file viruses-14-00064-s001.zip]

Archive with 1 entries (1 files):
- viruses-1485392-supplementary.aln
